# Supplementary material for: New Insight into the Quality Traits of Milk and Cheese from Teramana Goats, a Native Italian Breed
Source: Animals (Basel). 2023 Apr 13;13(8):1344. doi: 10.3390/ani13081344 (PMC10135095; doi:10.3390/ani13081344)
Supplement: Supplementary file 1 [file animals-13-01344-s001.zip]

Archive with 1 entries (1 files):
- animals-2298767-supplementary.pdf
